# Supplementary material for: Assessing the Impacts of Climate Change on the Potential Geographical Distribution of Lycium ruthenicum in China
Source: Biology (Basel). 2025 Oct 9;14(10):1379. doi: 10.3390/biology14101379 (PMC12562220; doi:10.3390/biology14101379)
Supplement: Supplementary file 1 [file biology-14-01379-s001.zip]

Archive with 1 entries (1 files):
- biology-3824111-supplementary.pdf
